# Supplementary material for: Waist-to-Height Ratio Is a Stronger Mediator in the Association between DASH Diet and Hypertension: Potential Micro/Macro Nutrients Intake Pathways
Source: Nutrients. 2023 May 4;15(9):2189. doi: 10.3390/nu15092189 (PMC10180957; doi:10.3390/nu15092189)
Supplement: Supplementary file 1 [file nutrients-15-02189-s001.zip]

Archive with 1 entries (1 files):
- nutrients-2336125-supplementary.pdf
